# Supplementary material for: A novel autophagy inhibitor, bTBT, disturbs autophagosome formation
Source: Autophagy Rep. 2023 Apr 6;2(1):2194620. doi: 10.1080/27694127.2023.2194620 (PMC12042476; doi:10.1080/27694127.2023.2194620)
Supplement: Supplemental Material [file KAUO_A_2194620_SM4743.zip]

Archive with 2 entries (2 files):
- Supplemental Figure.docx
- Supplemental Movie S1 bTBT.zip
